# Supplementary material for: The Role of Sfp1 in Candida albicans Cell Wall Maintenance
Source: J Fungi (Basel). 2022 Nov 13;8(11):1196. doi: 10.3390/jof8111196 (PMC9692975; doi:10.3390/jof8111196)
Supplement: Supplementary file 1 [file jof-08-01196-s001.zip]

Archive with 1 entries (1 files):
- jof-1985325-supplementary.pdf
